# Supplementary material for: CRISPR-Analytics (CRISPR-A): A platform for precise analytics and simulations for gene editing
Source: PLoS Comput Biol. 2023 May 30;19(5):e1011137. doi: 10.1371/journal.pcbi.1011137 (PMC10256225; doi:10.1371/journal.pcbi.1011137)
Supplement: S1 Table — (ODS) [file pcbi.1011137.s001.ods]

## Sheet: Sheet1
Table S1: Overview of the presence of key features for precision and accessibility within the compared genome editing analysis tools.
		FEATURES
		Web site	Interactiveness	Noise Substraction	Avoidance of quantification window	Highlight of low variability alleles	Size bias correction	Agnostic analisys	Genome browser	Unique mollecular identifyers (UMI's)	Multiple sequence references	HDR quantification	BE quantification	PE quantification	Amplicon reference identification from genome	Translocations and long/complex deletions detection
TOOL	CRISPR-GA	x			x			x				x
	cripRVariants	x
	CasAnalyzer	x			x
	CRISPResso2	x		x							x	x	x	x
	cris.py
	ampliCan			x	x
	CRISPRpic
	CRISPECTOR			x												x
	CRISPRnano	x										x		x
	CRISPR-A	x	x	x	x	x	x	x	x	x		x	x	x	x
