# Supplementary material for: CRISPR-Analytics (CRISPR-A): A platform for precise analytics and simulations for gene editing
Source: PLoS Comput Biol. 2023 May 30;19(5):e1011137. doi: 10.1371/journal.pcbi.1011137 (PMC10256225; doi:10.1371/journal.pcbi.1011137)
Supplement: S2 Table — (ODS) [file pcbi.1011137.s002.ods]

## Sheet: Sheet1
Table S2. Samples compared in depth in indels benchmarking.
Compared tool	Sample id	CRISPR-A (%)	Other tool (%)	Difference	Is CRISPR-A correct?	Is the other tool correct?	Kind of error	Longer explanation	Other tools
CRISPRpic	SRR7737041	3.7	99.94823	-96.24823	1	0	Variant considered as edition	- rs2455069 (A/G) 0.335064 missense variant at CD33	Also high values in: - CRISPResso2 without window (99.98) - CRISPR-GA (74.53)
	SRR7737200	10.24	49.40849	-39.16849	1	0	Variant considered as edition	- rs199680351 (C/T) 1/5008 (0.000200) - rs546043133 (G/A) 3/5008 (0.000599)	Also high in CRISPResso
	SRR7737689	37.58	63.4715	-25.8915	1	0	Low number of classified reads	73975 classified reads in CRISPR-A vs. 386 classified sequences in CRISPRpic	CRISPRpic is the tools with a highest percentage of edition for these reason. Mean of other tools is 38.97264 and the standard deviation increases from 5.53176 to 10.54715 when CRISPRpic is included.
	SRR7738019	25.2	60.32864	-35.12864	1	0	Low number of classified reads	83133 classified reads in CRISPR-A vs. 852 classified sequences in CRISPRpic	Similar than in previous one.
	SRR7736645	99.8	38.12249	61.67751	0	1	Variant considered as edition	A substitution of 3 nts was messing up the analysis; when we change the reference by the correct one the profile is as expected, even that there is still some nosy position giving an over estimation.	CRISPResso2 without windows is also reporting this high value.
	SRR7737803	25.26	7.43185	17.82815	1	0	Incorrect filtering due to slided cut		It happens the same with CRISPResso2 using filter by window.
	SRR7736865	10.43	0.3311258	10.0988742	0	0	Sequencing errors classified as edits (CRISPR-A) | Incorrect filtering due to slided cut (CRISPRpic)	- Errors in CRISPR-A are mainly located in the extremes (PBS region) probably due to missalignment. In addition, the reference sequence is significantly shorter than the amplicon. - When the used reference is the complete one, CRISPR-A gives high values of edition with the expected edition profile.	CRISPResso2 shows a percentage of 7.6 with window and without window of 70.19. Then, CRISPResso2 is also reporting high values of edition when indels are not filtered by edition windows.
	SRR7737875	13.24	0.3623188	12.8776812	0	0	Sequencing errors classified as edits (CRISPR-A) | Incorrect filtering due to slided cut (CRISPRpic)	- The reference sequence is significantly shorter than the amplicon. - When the used reference is the complete one, CRISPR-A gives high values of edition with the expected shape.	High dispersion between all tools.
	TOTAL				5	1
cris.py	SRR7736645	99.8	58.2	41.6	0	1	Variant considered as edition	A substitution of 3 nts was messing up the analysis; when we change the reference by the correct one the profile is as expected, even that there is still some nosy position giving an over estimation.	CRISPResso2 without windows is also reporting this high value.
	SRR7737569	13.02	2.1	10.92	0	1	Sequencing errors classified as edits	The profile doesn’t corresponds with an editions profile.	CRISPResso2 without windows is also reporting this high value. Even higher: 60.06
	SRR7737875	13.24	2.2	11.04	0	0	Incorrect filtering due to slided cut (cris.py) | Variant considered as edition (CRISPR-A)	The given reference sequence is shorter than the amplicon sequence.	CRISPResso2 shows a percentage of 7.6 with window and without window of 70.19. Then CRISPResso2 is also reporting high values of edition when indels are not filtered by edition windows.
	SRR7736259	22.82	57.2	-34.38	1	0	Sequencing errors classified as edits	CRISPR-GA and CRISPResso without windows show even higher values.	CRISPResso2_window, CRISPRpic, CrispRVariants show similar results to CRISPR-A, while CRISPR-GA shows a wird profile and CRISPResso2 without window a lot of noisy substitutions all around the sequence.
	SRR7736378	36.03	46.2	-10.17	1	0	Sequencing errors classified as edits	Good profile in CRISPR-A.	CRISPResso2 without windows also shows high values. It seems to be for substitutions all around the sequence. CRISPR-GA shows a weird edition profile. The rest are similar to CRISPR-A.
	SRR7736488	20.85	54.7	-33.85	1	0	Sequencing errors classified as edits	Good profile in CRISPR-A.	CRISPResso2 without filtering window also shows high values. It seems to be for the presence of substitutions all around the sequence. CRISPR-GA shows a wird profile. The rest are similar to CRISPR-A.
	SRR7736626	25.74	69.2	-43.46	1	0	Sequencing errors classified as edits	Good profile in CRISPR-A.	CRISPR-A, CRISPResso2 and CrispRVariant show similar results.
	SRR7736787	50.76	75.4	-24.64	1	0	Sequencing errors classified as edits	Good profile in CRISPR-A.	Mean of other samples is 52.70483 and standard deviation 2.388945. Standard deviation increases to 8.850843 when cris.py is included.
	SRR7737062	40.03	77.9	-37.87	1	0	Sequencing errors classified as edits	Good profile in CRISPR-A.	CRISPR-A, CRISPResso2 and CrispRVariant show similar results.
	SRR7737442	39.57	78.1	-38.53	1	0	Sequencing errors classified as edits	Good profile in CRISPR-A.	CRISPR-A, CRISPResso2 and CrispRVariant show similar results.
	SRR7737696	3.07	26.4	-23.33	1	0	Sequencing errors classified as edits	Good profile in CRISPR-A, but a little bit noisy.	CRISPResso2 without windows also shows high values. It seems to be for the presence of substitutions all around the sequence. But the results of cris.py are worse than CRISPResso2 without filtering windows.
	SRR7737908	3.39	48.7	-45.31	1	0	Sequencing errors classified as edits	Good profile in CRISPR-A, but a little bit noisy.	CRISPResso without windows also shows high values. It seems to be for the presence of substitutions all around the sequence. But the results of cris.py are worse than CRISPResso2 without filtering windows.
	TOTAL				9	2
CRISPResso2 – window (%)	SRR7736401	52.35	63.4589	-11.1089	1	0	Low number of classified reads	2920 reads aligned in CRISPResso2 and 27916 aligned by CRISPR-A.	cris.py, CRISPR-A, CRISPRpic and CrispRVariants show similar results.
	SRR7737200	10.24	48.78294	-38.54294	1	0	Variant considered as edition	- rs199680351 (C/T) 1/5008 (0.000200) - rs546043133 (G/A) 3/5008 (0.000599)	Also high in CRISPRpic.
	SRR7736550	90.34	59.86414	30.47586	1	0	Incorrect filtering due to slided cut		This is a really small slide of the cleavage site (1 bp). CrispRVariants also shows lower values than the rest.
	SRR7736598	54.26	27.24339	27.01661	0	1	Noisy position	There is a pick of noise affecting all tools that are not filtering.
	SRR7736634	91.32	70.69956	20.62044	1	0	Incorrect filtering due to slided cut	A substitution of 3 nts was messing up everything; when we correct the reference, the editing profile is as expected, even there is still some nosy position giving an over estimation.
	SRR7736645	99.8	24.8185	74.9815	0	1	Variant considered as edition	There is an small inversion in the reference.	CRISPResso2 without windows is also reporting this high value.
	SRR7736646	52.11	20.88492	31.22508	0	1	Noisy position	There is a pick of noise affecting all tools that are not filtering.
	SRR7736657	91.22	54.62597	36.59403	1	0	Incorrect filtering due to slided cut		This is a really small slide of the cut (1 bp). CrispRVariants also shows lower values than the rest.
	SRR7737802	94.31	73.19255	21.11745	1	0	Incorrect filtering due to slided cut		This is a really small slide of the cut (1 bp). CrispRVariants also shows lower values than the rest.
	SRR7737803	25.26	4.82907	20.43093	1	0	Incorrect filtering due to slided cut
	TOTAL				7	3
CRISPR-GA merged (%)	SRR7737041	3.7	99.52332	-95.82332	1	0	Variant considered as edition	rs2455069 (A/G) 0.335064 missense variant at CD33. For that reason it is not able to found wild type reads. CRISPR-GA looks for wild type reads by pattern matching.	Also high values in: - CRISPResso2 without window (99.98) - CRISPR-GA (74.53)
	SRR7737448	31.42	99.76594	-68.34594	1	0	Sequencing errors classified as edits		Mean of other tools is 31.23683.
	SRR7737004	41.5	67.24739	-25.74739	1	0	Sequencing errors classified as edits
	SRR7737010	36.97	59.67504	-22.70504	1	0	Sequencing errors classified as edits
	SRR7737091	36.71	59.73875	-23.02875	1	0	Sequencing errors classified as edits
	SRR7736598	54.26	34.161053	20.098947	0	1	Noisy position	There is a pick of noise affecting all tools that are not filtering.	CRISPR-GA also shows the pick, but for some reason it also have a lower percentage.
	SRR7736645	99.8	55.500086	44.299914	0	1	Variant considered as edition	A substitution of 3 nts was messing up everything; when we correct the reference, the editing profile is as expected, even there is still some noisy position giving an over estimation.	CRISPResso2 without windows is also reporting this high value.
	SRR7736779	80.16	28.37287	51.78713	1	0	Incorrect alignment
	SRR7737569	13.02	2.673171	10.346829	0	1	Sequencing errors classified as edits
	SRR7737875	13.24	3.079846	10.160154	0	1	Sequencing errors classified as edits
	SRR7737919	87.2	30.983126	56.216874	1	0	Incorrect alignment
	TOTAL				7	4
